# Supplementary material for: Definition of functionally and structurally distinct repressive states in the nuclear receptor PPARγ
Source: Nat Commun. 2019 Dec 20;10:5825. doi: 10.1038/s41467-019-13768-0 (PMC6925260; doi:10.1038/s41467-019-13768-0)
Supplement: Supplementary file 4 — Source Data [file 41467_2019_13768_MOESM4_ESM.xlsx]

## Sheet: Figure 3b
	Data key
	e0-c0, e0-c1 etc. designate the cMD simulation from which the values in that column were calculated. e0, e1, e2 etc. correspond to the lowest energy (e0) to highest energy (e2) wells in the aMD energy landscape from which the starting structures were derived. The c0, c1 etc refer to representative structures from the largest, second largest, etc. cluster within a 0.2 x 0.2 angstrom square centere…		Clusters classified subjectively as inactive like
		T007							GW9662		apo active					apo inactive
	Bonding to residue #	e0-c0	e0-c1	e0-c2	e0-c3	e1-c2	e1-c3	e1-c4	e1-c0	e1-c1	e2-c0	e2-c1	e2-c2	e3-c2	e4-c0	e0-c0	e0-c1	e0-c2	e0-c3	e3-c3	e3-c4	e4-c0	e4-c1	e4-c2	e4-c3				average	Bonding to residue #
	505	0.205	0.295	0.551	0.179	0.547	0.029	0.132	0	0.341	0.693	0.249	0	0.47	0.273	0.049	0.009	0.545	0.077	0	0	0	0	0	0				0.1935	505
	504	0	0	0	0	0.055	0	0	0	0.229	0.162	0.098	0.17	0.022	0	0.043	0	0.042	0	0.032	0	0	0	0	0				0.0355417	504
	503	0	0	0	0	0	0.003	0.043	0	0.243	0	0	0	0.487	0.222	0	0	0.144	0	0.182	0.603	0	0	0	0				0.0802917	503
	501	0	0	0	0	0	0	0	0	0	0	0	0	0	0	0	0	0	0	0	0.453	0	0	0	0				0.018875	501
	500	0	0	0	0	0	0	0	0	0	0	0	0	0	0	0	0	0	0	0	0	0	0	0	0				0	500
	499	0	0	0	0	0	0	0	0	0	0	0	0	0	0	0	0	0	0	0	0	0	0	0	0				0	499
	496	0	0	0	0	0	0	0	0	0	0	0	0	0	0	0	0	0	0	0	0	0	0	0	0				0	496
	488	0	0	0	0	0	0	0	0	0	0	0	0	0	0	0	0	0	0	0	0	0.595	0.661	0.714	0.683				0.110542	488
	493	0	0	0	0	0	0	0	0	0	0	0	0	0	0	0	0	0	0	0	0	0.025	0	0.084	0				0.00454167	493
	494	0	0	0	0	0	0	0	0	0	0	0	0	0	0	0	0	0	0	0	0	0.058	0.049	0.043	0.048				0.00825	494
			Clusters classified subjectively as active like
		T007						GW9662		rosi					apo active													apo inactive
	Bonding to residue #	e1-c0	e1-c1	e2-c0	e2-c1	e2-c2	e2-c3	e0-c0	e0-c1	e0-c0	e0-c1	e0-c2	e0-c3	e0-c4	e0-c0	e0-c1	e0-c2	e0-c3	e1-c0	e1-c1	e1-c2	e1-c3	e3-c0	e3-c1	e4-c1	e4-c2	e4-c3	e1-c0	e1-c1	e2-c0	e2-c1	e2-c2	e3-c0	e3-c1	e3-c2		average	Bonding to residue #
	505	0.063	0	0	0	0	0	0	0	0	0	0	0	0	0	0	0	0	0	0	0	0	0	0	0.424	0.048	0.033	0.01	0.192	0.017	0.475	0	0.2	0.01	0.317		0.0526176	505
	504	0	0.042	0	0	0	0	0.01	0.018	0	0	0	0	0	0	0	0	0	0	0	0	0	0	0	0.087	0	0	0	0.061	0	0.06	0	0.123	0.017	0.044		0.0135882	504
	503	0.352	0.418	0	0	0	0	0.097	0.672	0.414	0.195	0.271	0.057	0.533	0.038	0.416	0	0	0	0.602	0.556	0	0.376	0.284	0.379	0.453	0.589	0.543	0.505	0.445	0.01	0.125	0.462	0.431	0.355		0.281706	503
	502	0	0	0	0	0	0	0	0	0	0	0	0	0	0	0	0	0	0	0	0	0	0	0	0.031	0	0	0	0	0	0	0	0	0.078	0		0.00320588	502
	501	0	0	0	0	0	0	0	0	0	0	0	0	0	0	0	0	0	0	0	0	0	0	0	0	0	0	0	0	0	0	0	0	0	0		0	501
		.
	500	0.03	0	0	0	0	0	0	0	0	0	0	0	0	0	0	0	0	0	0	0	0	0	0	0	0	0	0	0	0	0.053	0	0	0	0		0.00244118	500
	499	0.322	0	0.385	0.106	0.283	0.333	0.107	0	0.837	0.357	0.527	0.184	0.587	0.094	0.455	0.645	0.479	0.761	0.489	0.218	0.278	0	0	0	0.067	0.803	0	0	0	0	0.486	0	0	0		0.258912	499
	496	0	0	0.036	0	0	0	0	0	0	0.037	0	0	0	0	0	0	0	0	0	0	0	0	0	0	0	0	0	0	0	0	0	0	0	0		0.00214706	496
	488	0	0	0	0	0	0	0	0	0	0	0	0	0	0	0	0	0	0	0	0	0	0	0	0	0	0	0	0	0	0	0	0	0	0		0	488
	493	0	0	0	0	0	0	0	0	0	0	0	0	0	0	0	0	0	0	0	0	0	0	0	0	0	0	0	0	0	0	0	0	0	0		0	493
	494	0	0	0	0	0	0	0	0	0	0	0	0	0	0	0	0	0	0	0	0	0	0	0	0	0	0	0	0	0	0	0	0	0	0		0	494

## Sheet: Figure 3c
	Data key: These data (columns E-I) show the fraction of the simulation that there is a hydrogen bond between K347 sidechain (NH3) and any residue in PPARγ. The remaining simulation time the NH3 is assumed to hydrogen bond with solvent as that is the only other possible hydrogen bonding partner. The boltzmann average is calculated as defined in the methods and is shown in column P or R. The boltzm…
	Complex
	T0070907			K347 to the indicated residue contact hydrogen bonding prevalence in each individual cMD simulation started from a representative structure from the indicated cluster						proportion of all frames within 0.2 angstroms squared of bottom of the aMD energy landscape well that are in the indicated cluster
	All detected regions/residues that contact K347 NH3 sidechain	Energy well	Calculated proportion of total population that is found in the indicated energy well based on energy of bottom of well (at 298K) (see Supplementay table 7 for relative energies)	C0	C1	C2	C3	C4		C0	C1	C2	C3	C4		w-avg	bltz-dist
	495-505	e0	0.465243	0.374749	0.220441	0.209419	0.195391	0		0.205	0.295	0.551	0.179			0.292218	0.135953
	495-505	e1	0.390264	0.371	0.206	0.147	0.139	0.137		0.767	0.46	0.602	0.032	0.175		0.496234	0.193662
	495-505	e2	0.144493	0.370707	0.30404	0.180808	0.144444	0		0.421	0.106	0.283	0.333			0.287565	0.041551
																	0.371166	Boltzmann average bonding
				fraction of total						117-194
			occupancy	C0	C1	C2	C3	C4		C0	C1	C2	C3	C4		w-avg	bltz-dist
	424	e0	0.465243	0.374749	0.220441	0.209419	0.195391	0		0	0	0	0			0	0
	424	e1	0.390264	0.371	0.206	0.147	0.139	0.137			0	0	0	0		0	0
	424	e2	0.144493	0.370707	0.30404	0.180808	0.144444	0		0	0	0.28	0			0.0506263	0.00731513
																	0.00731513	Boltzmann average bonding
	GW9662			K347 to the indicated residue contact hydrogen bonding prevalence in each individual cMD simulation started from a representative structure from the indicated cluster						proportion of all frames within 0.2 angstroms squared of bottom of the aMD energy landscape well that are in the indicated cluster
				C0	C1	C2	C3	C4		C0	C1	C2	C3	C4		w-avg	bltz-dist
	495-505	e0	0.535867	0.32	0.69					0.525263	0.474737	0	0			0.495653	0.265604
	495-505	e1	0.464133	0	0.813					0.711917	0.288083	0	0			0.234211	0.108705
																	0.374309	Boltzmann average bonding
				C0	C1	C2	C3	C4		C0	C1	C2	C3	C4		w-avg	bltz-dist
	424	e0	0.535867	0	0					0.525263	0.474737	0	0			0	0
	424	e1	0.464133	0	0.813					0.711917	0.288083	0	0			0.234211	0.108705
																	0.108705	Boltzmann average bonding
	Rosiglitazone
				C0	C1	C2	C3	C4		C0	C1	C2	C3	C4		w-avg	bltz-dist
	495-505	e0	1	1.373	0.589	0.798	0.241	1.166		0.334	0.191	0.173	0.159	0.143		0.914192	0.914192
																	0.914192	Boltzmann average bonding
	Apo active
				c0	c1	c2	c3	c4	c0	c1	c2	c3	c4	w-avg	bltz-dist
	495-505	e0	0.483	0.132	0.871	0.645	0.479		0.301807	0.287991	0.22423	0.185972		0.524388	0.253279
	495-505	e1	0.418	0.761	1.091	0.774	0.278		0.45354	0.283186	0.141593	0.121681		0.79752	0.333363
	495-505	e2	0.041	0.855	0.347	0.17			0.493915	0.333671	0.172414	0		0.567391	0.0232631
	495-505	e3	0.033	0.376	0.284	0.979	0		0.769892	0.155914	0.0741935	0		0.406395	0.013411
	495-505	e4	0.025	0.495	0.921	0.568	1.425		0.375126	0.277048	0.182002	0.165824		0.780525	0.0195131
															0.64283	Boltzmann average bonding
				c0	c1	c2	c3	c4	c0	c1	c2	c3	c4	w-avg	bltz-dist
	483-494	e0	0.483						0.301807	0.287991	0.22423	0.185972		0	0
	483-494	e1	0.418						0.45354	0.283186	0.141593	0.121681		0	0
	483-494	e2	0.041	0.032	0.131	0.05			0.493915	0.333671	0.172414	0		0.0681369	0.00279361
	483-494	e3	0.033						0.769892	0.155914	0.0741935	0		0	0
	483-494	e4	0.025						0.375126	0.277048	0.182002	0.165824		0	0
															0.00279361	Boltzmann average bonding
	Apo inactive
				c0	c1	c2	c3	c4	c0	c1	c2	c3	c4	w-avg	bltz-dist
	495-505	e0	0.579	0.092	0.009	0.731	0.077		0.465587	0.339069	0.120445	0.0748988		0.139698	0.0808854
	495-505	e1	0.164	0.553	0.758				0.899673	0.100327	0	0		0.573567	0.094065
	495-505	e2	0.096	0.515	0.545	0.611			0.752821	0.174359	0.0728205	0		0.527222	0.0506133
	495-505	e3	0.087	0.785	0.536	0.716	0.214	1.056	0.648	0.146	0.078	0.066		0.656908	0.057151
	495-505	e4	0.073	0	0	0	0		0.347347	0.32032	0.192192	0.14014		0	0
															0.282715	Boltzmann average bonding
				c0	c1	c2	c3	c4	c0	c1	c2	c3	c4	w-avg	bltz-dist
	483-494	e0	0.579	0	0	0.037	0.578		0.465587	0.339069	0.120445	0.0748988		0.047748	0.0276461
	483-494	e1	0.164	0	0				0.899673	0.100327	0	0		0	0
	483-494	e2	0.096	0	0	0			0.752821	0.174359	0.0728205	0		0	0
	483-494	e3	0.087	0	0	0	0	0	0.648	0.146	0.078	0.066		0	0
	483-494	e4	0.073	0.678	0.71	0.841	0.731		0.347347	0.32032	0.192192	0.14014		0.727005	0.0530714
															0.0807174	Boltzmann average bonding
				c0	c1	c2	c3	c4	c0	c1	c2	c3	c4	w-avg	bltz-dist
	351	e0	0.579	0	0	0	0		0.465587	0.339069	0.120445	0.0748988		0	0
	351	e1	0.164	0	0				0.899673	0.100327	0	0		0	0
	351	e2	0.096	0	0	0			0.752821	0.174359	0.0728205	0		0	0
	351	e3	0.087	0	0	0	0	0	0.648	0.146	0.078	0.066		0	0
	351	e4	0.073	0.17	0.298	0.264	0.002		0.347347	0.32032	0.192192	0.14014		0.205524	0.0150032
															0.0150032	Boltzmann average bonding
	SR10221
				c0	c1	c2	c3	c4		C0	C1	C2	C3	C4		w-avg	bltz-dist
	495-505	e0	0.576876	0.101	0	0	0			0.559063	0.348269	0.092668	0	0		0.0564654	0.0325735
	495-505	e1	0.323614	0.588	0.431					0.920916	0.0790843	0	0	0		0.575584	0.186267
	495-505	e2	0.0995094	0.378	0.622	0.386	0.516			0.304721	0.26824	0.223176	0.203863			0.473369	0.0471047
																	0.265945	Boltzmann average bonding

## Sheet: Figure 4a
	Left panel		The values in these columns are included as black dots in the figure.													The Boltzmann average is included as a magenta line in the figure			Right panel		The values in these columns are included as black dots in the figure.													The Boltzmann average is included as a magenta line in the figure
	Complex																		Complex
	SR10221-NCoR		329-NCoR hydrogen bonding prevalence in each individual cMD simulation started from a representative structure from the indicated cluster						proportion of all frames within 0.2 angstroms squared of bottom of the aMD energy landscape well that are in the indicated cluster										SR10221-NCoR		340-NCoR hydrogen bonding prevalence in each individual cMD simulation started from a representative structure from the indicated cluster						proportion of all frames within 0.2 angstroms squared of bottom of the aMD energy landscape well that are in the indicated cluster
	Calculated proportion of total population that is found in the indicated energy well based on energy of bottom of well (at 298K) (see Supplementay table 7 for relative energies)		C0	C1	C2	C3	C4		C0	C1	C2	C3	C4		weighted-avg bonding	contribution of bonding from total well based on bltz-dist population of well			Calculated proportion of population in the well based on energy of bottom of well (at 298K) (see Supplementay table 7 for relative energies)		C0	C1	C2	C3	C4	C5	C0	C1	C2	C3	C4	C5	weighted-avg bonding	contribution of bonding from total well based on bltz-dist population of well
	0.507101	Well E0	0.5859	0.0898	0.1603				0.5762	0.347599	0.0762004	0	0		0.381025	0.193218			0.507101	Well E0	0.2212	0.3874	0.3264				0.5762	0.347599	0.0762004	0	0	0	0.286987	0.145532
	0.361678	Well E1	0.3967	0.3058	0.4306				0.753005	0.169399	0.0775956	0	0		0.383932	0.13886			0.361678	Well E1	0.1137	0.2337	0.1975				0.753005	0.169399	0.0775956	0	0	0	0.14053	0.0508267
	0.131221	Well E2	0.148	0.6334					0.584648	0.415352	0	0	0		0.349612	0.0458764			0.131221	Well E2	0.29	0.2717					0.584648	0.415352	0	0	0	0	0.282399	0.0370567
																0.377954	Boltzmann average bonding																	0.233415	Boltzmann average bonding
	Apo-NCoR		C0	C1	C2	C3	C4		C0	C1	C2	C3	C4		weighted-avg bonding	contribution of bonding from this well based on bltz-dist population of well			Apo-NCoR		C0	C1	C2	C3	C4	C5	C0	C1	C2	C3	C4	C5	weighted-avg bonding	contribution of bonding from this well based on bltz-dist population of well
	0.286037	Well E0	0.1853	0.1072					0.904908	0.095092	0	0	0		0.177873	0.0508784			0.286037	Well E0	0.3933	0.1837					0.904908	0.095092	0	0	0	0	0.373369	0.106797
	0.187481	Well E1	0.5182						1	0	0	0	0		0.5182	0.0971526			0.187481	Well E1	0.1609						1	0	0	0	0	0	0.1609	0.0301657
	0.145505	Well E2	0.5964	0.7132	0.6148				0.446298	0.409802	0.1439	0	0		0.646913	0.0941289			0.145505	Well E2	0.1822	0.1993	0.3097				0.446298	0.409802	0.1439	0	0	0	0.207555	0.0302002
	0.14067	Well E3	0.447	0.436					0.89767	0.10233	0	0	0		0.445874	0.0627209			0.14067	Well E3	0.161	0.199					0.89767	0.10233	0	0	0	0	0.164889	0.0231948
	0.129273	Well E4	0.646	0.647					0.527495	0.472505	0	0	0		0.646473	0.0835712			0.129273	Well E4	0.221	0.141					0.527495	0.472505	0	0	0	0	0.1832	0.0236827
	0.111035	Well E5	0.577	0.469	0.551				0.38149	0.369074	0.249436	0	0		0.530655	0.0589211			0.111035	Well E5	0.182	0.204	0.204				0.38149	0.369074	0.249436	0	0	0	0.195607	0.0217192
																0.447373	Boltzmann average bonding																	0.23576	Boltzmann average bonding
	T0070907-NCoR		C0	C1	C2	C3	C4		C0	C1	C2	C3	C4		weighted-avg bonding	contribution of bonding from this well based on bltz-dist population of well			T0070907-NCoR		C0	C1	C2	C3	C4	C5	C0	C1	C2	C3	C4	C5	weighted-avg bonding	contribution of bonding from this well based on bltz-dist population of well
	0.349025	Well E0	0.622	0.659	0.7632				0.428716	0.357937	0.213347	0	0		0.665368	0.23223			0.349025	Well E0	0.33	0.354	0.1781				0.428716	0.357937	0.213347	0	0	0	0.306183	0.106866
	0.194838	Well E1	0.717	0.494	0.684	0.537			0.313568	0.250251	0.229146	0.207035	0		0.505188	0.0984298			0.194838	Well E1	0.01	0.12	0.129	0.259			0.313568	0.250251	0.229146	0.207035	0	0	0.0627256	0.0122213
	0.160103	Well E2	0.67	0.578					0.869407	0.130593	0	0	0		0.657985	0.105345			0.160103	Well E2	0.343	0.15					0.869407	0.130593	0	0	0	0	0.317796	0.05088
	0.158006	Well E3	0.637	0.5					0.837616	0.162384	0	0	0		0.614753	0.097135			0.158006	Well E3	0.238	0.17					0.837616	0.162384	0	0	0	0	0.226958	0.0358608
	0.138027	Well E4	0.797	0.685	0.46	0.663	0.861		0.302	0.205	0.199	0.17	0.124		0.693702	0.09575			0.138027	Well E4	0.206	0.079	0.154	0.163	0.189		0.302	0.205	0.199	0.17	0.124	0	0.23829	0.0328906
																0.62889	Boltzmann average bonding																	0.238718	Boltzmann average bonding
	GW9662-NCoR		C0	C1	C2	C3	C4		C0	C1	C2	C3	C4		weighted-avg bonding	contribution of bonding from this well based on bltz-dist population of well			GW9662-NCoR		C0	C1	C2	C3	C4	C5	C0	C1	C2	C3	C4	C5	weighted-avg bonding	contribution of bonding from this well based on bltz-dist population of well
	0.541326	Well E0	0.835	0.6932					0.889849	0.110151	0	0	0		0.819381	0.443552			0.541326	Well E0	0.378	0					0.889849	0.110151	0	0	0	0	0.336363	0.182082
	0.387394	Well E1	0.649	0.566	0.707				0.339056	0.339056	0.321888	0	0		0.639528	0.24775			0.387394	Well E1	0	0	0.213				0.339056	0.339056	0.321888	0	0	0	0.0685622	0.0265606
	0.03564	Well E2	0.744	0.727	0.706	0.18			0.556701	0.179381	0.172165	0.0917526	0		0.68266	0.02433			0.03564	Well E2	0.378	0.141	0.12	0.39			0.556701	0.179381	0.172165	0.0917526	0		0.292169	0.0104129
	0.03564	Well E3	0.363	0.433	0.663	0.422	0.525		0.312	0.293	0.158	0.12	0.117		0.456944	0.0162855			0.03564	Well E3	0.172	0.177	0.164	0.241	0.135		0.312	0.293	0.158	0.12	0.117		0.176152	0.00627805
																0.731917	Boltzmann average bonding																	0.225333	Boltzmann average bonding
	Hydrogen bond prevalence is defined as the average number of hydrogen bonds between the indicated residues side chain and the indicated peptide over the course of the 1us conventional MD run

## Sheet: Figure 4b
		Same source data as in figure 4a
		The dots in this figure are the boltzmann averages from figure 4a

## Sheet: Figure 4c
		See source data for Supplementary Figure 11
		The open circles in this Figure represent the Kdmutant/Kd wt values shown in /calculated from the source data under the Supplementary Figure 11 data source tab

## Sheet: Figure 5b
	complex	The values in these columns are included as black dots in the figure.														The Boltzmann average is included as a magenta line in the figure
	T0070907	RMSD of residues 322-329 compared to reference structure (PDB code 1PRG) for each individual cMD simulation started from a representative structure from the indicated cluster/energy well						proportion of all frames within 0.2 angstroms squared of bottom of the aMD energy landscape well that are in the indicated cluster
	Calculated proportion of total population that is found in the indicated energy well based on energy of bottom of well (at 298K) (see Supplementay table 7 for relative energies)	C0	C1	C2	C3	C4		C0	C1	C2	C3	C4		w-avg	bltz-dist
e0	0.465243	1.71568	1.87054	1.98704	1.25332			0.374749	0.220441	0.209419	0.195391	0		1.7163	0.798499
e1	0.390264	2.46015	3.19502	1.5767	3.36205	4.26036		0.371	0.206	0.147	0.139	0.137		2.85366	1.11368
e2	0.144493	3.62136	1.54173	2.12972	1.29582			0.370707	0.30404	0.180808	0.144444	0		2.38346	0.344392
															2.25657	Boltzmann Average
	Rosiglitazone
		C0	C1	C2	C3	C4		C0	C1	C2	C3	C4		w-avg	bltz-dist
e0	1	1.57718	2.23815	3.50156	1.82156	2.35652		0.334	0.191	0.173	0.159	0.143		2.18665	2.18665
															2.18665	Boltzmann Average
	GW9662
		C0	C1	C2	C3	C4		C0	C1	C2	C3	C4		w-avg	bltz-dist
e0	0.535867	2.80326	3.81555					0.525263	0.474737	0	0			3.28383	1.7597
e1	0.464133	2.18312	2.97157					0.711917	0.288083	0	0			2.41026	1.11868
															2.87838	Boltzmann Average
	Apo active
		C0	C1	C2	C3	C4		C0	C1	C2	C3	C4		w-avg	bltz-dist
e0	0.483	2.7013	3.40092	2.50874	3.3967			0.301807	0.287991	0.22423	0.185972			2.98893	1.44365
e1	0.418	3.39585	2.6245	3.20483	3.20857			0.45354	0.283186	0.141593	0.121681			3.12758	1.30733
e2	0.041	3.20745	3.30674	3.09439				0.493915	0.333671	0.172414	0			3.22108	0.132064
e3	0.033	4.77554	4.81672	4.68537				0.769892	0.155914	0.074194	0			4.77527	0.157584
e4	0.025	3.60423	2.39834	2.7632	2.06556			0.375126	0.277048	0.182002	0.165824			2.86192	0.071548
															3.11218	Boltzmann Average
	Apo inactive
		C0	C1	C2	C3	C4		C0	C1	C2	C3	C4		w-avg	bltz-dist
e0	0.579	3.90707	4.12712	2.156	2.63135			0.465587	0.339069	0.120445	0.0748988			2.96741	1.71813
e1	0.164	2.3491	2.13066					0.899673	0.100327	0	0			3.31847	0.544228
e2	0.096	3.01569	4.22865	3.02697				0.752821	0.174359	0.0728205	0			3.21653	0.308787
e3	0.087	2.84314	3.3362	3.58021	2.44092	2.34942		0.648	0.146	0.078	0.066			4.16325	0.362203
e4	0.073	5.58422	6.01727	5.95271	5.82144			0.347347	0.32032	0.192192	0.14014			2.84069	0.20737
															3.14072	Boltzmann Average
	SR10221
		C0	C1	C2	C3	C4		C0	C1	C2	C3	C4		w-avg	bltz-dist
Well E0	0.576876	2.17745	2.32337	2.26447				0.559063	0.348269	0.092668	0	0	0	2.23633	1.29009
Well E1	0.323614	1.1982	2.07087					0.920916	0.0790843	0	0	0	0	1.26722	0.410089
Well E2	0.0995094	1.28714	1.44225	1.77639	1.69126			0.304721	0.26824	0.223176	0.203863			1.52032	0.151286
															1.85146	Boltzmann Average
	T00709097-NCoR
		C0	C1	C2	C3	C4		C0	C1	C2	C3	C4		w-avg	bltz
Well E0	0.349025	2.43026	2.66011	4.02788				0.428716	0.357937	0.213347	0	0		2.85338	0.995901
Well E1	0.194838	3.11362	1.97237	1.51739	1.97359			0.313568	0.250251	0.229146	0.207035	0		1.81762	0.354142
Well E2	0.160103	3.09299	2.59807	2.5339				0.869407	0.130593	0	0	0		3.02836	0.484849
Well E3	0.158006	2.5339	1.8036					0.837616	0.162384	0	0	0		2.41531	0.381634
Well E4	0.138027	3.01581	2.88769	1.48926	1.90707	2.25877		0.302	0.205	0.199	0.17	0.124		2.65542	0.36652
															2.58305	Boltzmann Average
	GW9662-NCoR
occupancy		C0	C1	C2	C3	C4		C0	C1	C2	C3	C4		w-avg	bltz
Well E0	0.541326	2.24066	2.39229					0.889849	0.110151	0	0	0	0	2.25737	1.22197
Well E1	0.387394	1.72097	2.02715	1.35484				0.339056	0.339056	0.321888	0	0	0	1.70693	0.661255
Well E2	0.03564	1.95422	1.858	2.20757	2.11804			0.556701	0.179381	0.172165	0.0917526	0		1.99561	0.0711234
Well E3	0.03564	2.26403	1.93989	2.61036	2.27277	1.91659		0.312	0.293	0.158	0.12	0.117		2.18417	0.0778439
															2.03219	Boltzmann Average
	Apo-NCoR
		C0	C1	C2	C3	C4		C0	C1	C2	C3	C4		W-avg	Bltz-dist
Well E0	0.286037	4.24385	4.79263					0.904908	0.095092	0	0	0		4.29603	1.22883
Well E1	0.187481	1.81422						1	0	0	0	0		1.81422	0.340132
Well E2	0.145505	2.29871	2.41444	2.3529				0.446298	0.409802	0.1439	0	0		2.35393	0.342509
Well E3	0.14067	2.90494	3.11873					0.89767	0.10233	0	0	0		2.92682	0.411714
Well E4	0.129273	3.30458	3.53742					0.527495	0.472505	0	0	0		3.4146	0.441414
Well E5	0.111035	3.69997	3.72001	3.77891				0.38149	0.369074	0.249436	0	0		3.72706	0.413833
															3.17843	Boltzmann Average
	SR10221-NCoR
		C0	C1	C2	C3	C4		C0	C1	C2	C3	C4		w-avg	bltz-dist
Well E0	0.507101	1.88857	1.99997	3.26729				0.5762	0.347599	0.0762004	0	0		2.03235	1.03061
Well E1	0.361678	2.74732	3.41681	1.33406				0.753005	0.169399	0.0775956	0	0		2.75107	0.995001
Well E2	0.131221	1.36019	1.99231					0.584648	0.415352	0	0	0		1.62274	0.212938
															2.23855	Boltzmann Average

## Sheet: Figure 7a
		Complex
				The values in these columns are included as black dots in the figure.
		Calculated proportion of total population that is found in the indicated energy well based on energy of bottom of well (at 298K) (see Supplementay table 7 for relative energies)		Number of hydrogen bonds per simulation frame between residues 385 and 304 for each individual cMD simulation started from a representative structure from the indicated cluster/energy well						cluster raw size: These columns show the fraction of the frames that are in each cluster (c0-c4) from k means clustering (5 clusters) of the frames in a 0.2 x 0.2 angstrom RMSD box centered on the lowest point in the energy well. Simulations were not started from very small clusters, thus these numbers don't add up to exactly 1						Normalization so that that the simulated clusters add up to 1 for each well							The Boltzmann average is included as a magenta line in the figure
		SR10221		C0	C1	C2	C3	C4		C0	C1	C2	C3	C4		C0	C1	C2	C3	C4		w-avg	bltz-dist
		0.576876	Well E0	1.209	0.706	0.671				0.549	0.342	0.091				0.559063	0.348269	0.092668	0	0		0.983965	0.567626
		0.323614	Well E1	0.954	0.023					0.885	0.076					0.920916	0.0790843	0	0	0		0.880373	0.284901
		0.0995094	Well E2	0	0.238	0.438	0.434			0.284	0.25	0.208	0.19			0.304721	0.26824	0.223176	0.203863			0.250069	0.0248842
																							0.877412	Boltzmann average
		Apo inactive		C0	C1	C2	C3	C4		C0	C1	C2	C3	C4		C0	C1	C2	C3	C4		w-avg	bltz-dist
		0.579	e0	1.549	0.809	0.001	0.817			0.46	0.335	0.119	0.074			0.465587	0.339069	0.120445	0.0748988			1.05681	0.611895
		0.164	e1	0	0.009					0.825	0.092					0.899673	0.100327	0	0			0.000902944	0.000148083
		0.096	e2	1.322	1.041	1.092				0.734	0.17	0.071				0.752821	0.174359	0.0728205	0			1.25626	0.120601
		0.087	e3	0.937	1.373	1.08	1.566	0.685		0.648	0.146	0.078	0.066	0.062		0.648	0.146	0.078	0.066			0.99523	0.086585
		0.073	e4	0	0	0	0			0.347	0.32	0.192	0.14			0.347347	0.32032	0.192192	0.14014			0	0
																							0.819229	Boltzmann average
		Apo active		C0	C1	C2	C3	C4		C0	C1	C2	C3	C4		C0	C1	C2	C3	C4		w-avg	bltz-dist
		0.483	e0	0	0	0.002	1.159			0.284	0.271	0.211	0.175			0.301807	0.287991	0.22423	0.185972			0.21599	0.104323
		0.418	e1	0	0	0	1.807			0.41	0.256	0.128	0.11			0.45354	0.283186	0.141593	0.121681			0.219878	0.0919091
		0.041	e2	1.728	1.7	1.849				0.487	0.329	0.17				0.493915	0.333671	0.172414	0			1.73952	0.0713203
		0.033	e3	0	0	1.627				0.716	0.145	0.069				0.769892	0.155914	0.0741935	0			0.120713	0.00398353
		0.025	e4	0	1.76	1.615	0.872			0.371	0.274	0.18	0.164			0.375126	0.277048	0.182002	0.165824			0.926135	0.0231534
																							0.29469	Boltzmann average
		GW9662		C0	C1	C2	C3	C4								C0	C1	C2	C3	C4		w-avg	bltz-dist
		0.535867	e0	0	0											0.525263	0.474737	0	0			0	0
		0.464133	e1	0	0											0.711917	0.288083	0	0			0	0
																							0	Boltzmann average
		T0070907		C0	C1	C2	C3	C4								C0	C1	C2	C3	C4		w-avg	bltz-dist
		0.465243	e0	0	0	0.847	0.065									0.374749	0.220441	0.209419	0.195391	0		0.190078	0.0884326
		0.390264	e1	0.101	0	1.105	0	0								0.371	0.206	0.147	0.139	0.137		0.199906	0.0780161
		0.144493	e2	0	0.015	0.941	0									0.370707	0.30404	0.180808	0.144444	0		0.174701	0.025243
																							0.191692	Boltzmann average
		Rosiglitazone		C0	C1	C2	C3	C4								C0	C1	C2	C3	C4		w-avg	bltz-dist
		1	E0	1.705	1.065	0.065	0	0.912								0.334	0.191	0.173	0.159	0.143		0.914546	0.914546
																							0.914546	Boltzmann average
		SR10221+NCoR		C0	C1	C2	C3	C4								C0	C1	C2	C3	C4		w-avg	bltz-dist
		0.507101	Well E0	0.9762	1.1384	0										0.5762	0.347599	0.0762004	0	0		0.958194	0.485901
		0.361678	Well E1	0	0	1.4089										0.753005	0.169399	0.0775956	0	0		0.109324	0.0395402
		0.131221	Well E2	1.386	1.3864											0.584648	0.415352	0	0	0		1.38617	0.181894
																							0.707336	Boltzmann average
		Apo+NCoR		C0	C1	C2	C3	C4								C0	C1	C2	C3	C4		W-avg	Bltz-dist
		0.286037	Well E0	0	0											0.904908	0.095092	0	0	0		0	0
		0.187481	Well E1	1.2259												1	0	0	0	0		1.2259	0.229833
		0.145505	Well E2	0.2293	0.4076	0.9138										0.446298	0.409802	0.1439	0	0		0.400867	0.0583281
		0.14067	Well E3	1.121	1											0.89767	0.10233	0	0	0		1.10862	0.155949
		0.129273	Well E4	0.946	0.811											0.527495	0.472505	0	0	0		0.882212	0.114046
		0.111035	Well E5	1.855	1.004	0.757										0.38149	0.369074	0.249436	0	0		1.26704	0.140685
																							0.698841	Boltzmann average
		T0070907+NCoR		C0	C1	C2	C3	C4								C0	C1	C2	C3	C4		w-avg	bltz
		0.349025	Well E0	0	0	0	0									0.428716	0.357937	0.213347	0	0		0	0
		0.194838	Well E1	0	1.12	1.7	0									0.313568	0.250251	0.229146	0.207035	0		0.669829	0.130508
		0.160103	Well E2	0	0											0.869407	0.130593	0	0	0		0	0
		0.158006	Well E3	1.138	0.963											0.837616	0.162384	0	0	0		1.10958	0.175321
		0.138027	Well E4	1.664	0	0	1.586	1.242								0.302	0.205	0.199	0.17	0.124		0.961396	0.132699
																							0.438528	Boltzmann average
		GW9662+NCoR
				C0	C1	C2	C3	C4								C0	C1	C2	C3	C4		w-avg	bltz
		0.541326	Well E0	1.508	1.612											0.889849	0.110151	0	0	0		1.51946	0.82252
		0.387394	Well E1	0.961	0	1.534										0.339056	0.339056	0.321888	0	0		0.819609	0.317512
		0.03564	Well E2	1.065	0.976	0.894	1.529									0.556701	0.179381	0.172165	0.0917526	0		1.06217	0.0378556
		0.03564	Well E3	1.162	0.997	1.094	1.229	1.318								0.312	0.293	0.158	0.12	0.117		1.1292	0.0402448
																							1.21813	Boltzmann average

## Sheet: Figure 7b
	All fold changes are WT/mut Kd							Cleaved ratios +- SD of ratios from independent mutant experiments are displayed in figure 7b. Uncleaved ratios are displayed in Supplementary Figure 6d.
	NCoR Kds run 1						CBP Kds run 1						NCoR Kds run 2						CBP Kds run 2
	WT						WT						WT						WT
	Apo	601.9					Apo	4709					Apo	565.8					Apo	3931
	T007	136.7					T007	37959					T007	73.5					T007	44087
	SR10221	302.4					SR10221	1414					SR10221	204.8					SR10221	1849
	GW9662	218.7					GW9662	4701					GW9662	156.6					GW9662	3347
	Rosi	16805					Rosi	182.6					Rosi	12737					Rosi	121.8
	Cleaved E304L						Cleaved E304L						Cleaved E304L						Cleaved E304L
	Apo	297.1					Apo	34786					Apo	323.7					Apo	17618
	T007	71.43					T007	62535					T007	69.75					T007	131490
	SR10221	182.8					SR10221	4479					SR10221	110.2					SR10221	4817
	GW9662	40.43					GW9662	38385					GW9662	34.44					GW9662	46291						NCOR				CBP
	Rosi	1453					Rosi	311					Rosi	2059					Rosi	378.7						average fold change	SD			average fold change	SD
	Cleaved E304L fold change relative to WT						Cleaved E304L fold change relative to WT						Cleaved E304L fold change relative to WT						Cleaved E304L fold change relative to WT							Cleaved E304L fold change relative to WT
	Apo	2.02592					Apo	0.135371					Apo	1.74791					Apo	0.223124					Apo	1.88692	0.196577		Apo	0.179247	0.0620511
	T007	1.91376					T007	0.607004					T007	1.05376					T007	0.335288					T007	1.48376	0.608111		T007	0.471146	0.192132
	SR10221	1.65427					SR10221	0.315695					SR10221	1.85844					SR10221	0.383849					SR10221	1.75635	0.144372		SR10221	0.349772	0.0481917
	GW9662	5.40935					GW9662	0.12247					GW9662	4.54704					GW9662	0.0723035					GW9662	4.97819	0.609746		GW9662	0.0973866	0.0354729
	Rosi	11.5657					Rosi	0.587138					Rosi	6.18601					Rosi	0.321627					Rosi	8.87587	3.80403		Rosi	0.454382	0.187745
	Uncleaved E304L						Uncleaved E304L						Uncleaved E304L						Uncleaved E304L
	Apo	461.3					Apo	24058					Apo	406.4					Apo	19441
	T007	94.07					T007	45364					T007	89.51					T007	39414
	SR10221	144.5					SR10221	8900					SR10221	165.9					SR10221	5432
	GW9662	54.9					GW9662	58007					GW9662	50.67					GW9662	26492
	Rosi	721.9					Rosi	447.3					Rosi	2057					Rosi	428.3
	Uncleaved E304L Fold change relative to WT						Uncleaved E304L Fold change relative to WT						Uncleaved E304L Fold change relative to WT						Uncleaved E304L Fold change relative to WT							Uncleaved E304L Fold change relative to WT
	Apo	1.30479					Apo	0.195735					Apo	1.39222					Apo	0.202202					Apo	1.34851	0.0618249		Apo	0.198968	0.00457231
	T007	1.45317					T007	0.836765					T007	0.821137					T007	1.11856					T007	1.13716	0.446917		T007	0.977663	0.199261
	SR10221	2.09273					SR10221	0.158876					SR10221	1.23448					SR10221	0.34039					SR10221	1.66361	0.606878		SR10221	0.249633	0.12835
	GW9662	3.98361					GW9662	0.0810419					GW9662	3.09059					GW9662	0.12634					GW9662	3.5371	0.631461		GW9662	0.103691	0.0320306
	Rosi	23.2788					Rosi	0.408227					Rosi	6.19203					Rosi	0.28438					Rosi	14.7354	12.0822		Rosi	0.346304	0.0875731

## Sheet: Supplementary Figure 3h 
			The values in these columns are included as black dots in the figure.													The Boltzmann average is included as a magenta line in the figure
	Complex
	T0070907		RMSD of helix 3 charge clamp (K329) in each individual cMD simulation started from a representative structure from the indicated cluster						proportion of all frames within 0.2 angstroms squared of bottom of the aMD energy landscape well that are in the indicated cluster
	Calculated proportion of population in the well based on energy of bottom of well (at 298K)		C0	C1	C2	C3	C4	C5	C0	C1	C2	C3	C4	C5	weighted-avg bonding	contribution of bonding from total well based on bltz-dist population of well
	0.465243	Well E0	1.42787	1.4522	2.02734	1.23195			0.374749	0.220441	0.209419	0.195391	0		1.52049	0.707398
	0.390264	Well E1	1.61002	2.72613	1.40764	2.72484	2.4253		0.371	0.206	0.147	0.139	0.137		2.07684	0.810516
	0.144493	Well E2	2.92804	1.04276	1.70666	1.55976			0.370707	0.30404	0.180808	0.144444	0		1.93636	0.279791
																1.7977	Boltzmann average bonding
	GW9662		C0	C1	C2	C3	C4	C5	C0	C1	C2	C3	C4	C5	weighted-avg bonding	contribution of bonding from this well based on bltz-dist population of well
	0.535867	Well E0	2.82779	3.5491					0.525263	0.474737	0	0			3.17022	1.69882
	0.464133	Well E1	2.07424	2.49649					0.711917	0.288083	0	0			2.19588	1.01918
																2.718	Boltzmann average bonding
	Apo-Active		C0	C1	C2	C3	C4	C5	C0	C1	C2	C3	C4	C5	weighted-avg bonding	contribution of bonding from this well based on bltz-dist population of well
	0.483	Well E0	1.86327	2.36564	2.35419	2.16999			0.301807	0.287991	0.22423	0.185972			2.17507	1.05056
	0.418	Well E1	2.37325	1.99038	1.80873	2.43856			0.45354	0.283186	0.141593	0.121681			2.19284	0.916606
	0.041	Well E2	1.80873	2.07697	1.96937				0.493915	0.333671	0.172414	0			1.92593	0.0789631
	0.033	Well E3	3.37658	3.26486	3.58544				0.769892	0.155914	0.0741935	0			3.37466	0.111364
	0.025	Well E4	2.82127	1.82627	1.32076	1.34313			0.375126	0.277048	0.182002	0.165824			2.0274	0.0506851
																2.20818	Boltzmann average bonding
	Apo-Inactive		C0	C1	C2	C3	C4	C5	C0	C1	C2	C3	C4	C5	weighted-avg bonding	contribution of bonding from this well based on bltz-dist population of well
	0.579	Well E0	3.89394	4.41157	1.06216	1.27488			0.465587	0.339069	0.120445	0.0748988			3.53221	2.04515
	0.164	Well E1	2.0044	1.66903					0.899673	0.100327	0	0			1.97075	0.323204
	0.096	Well E2	2.57965	5.85871	2.31783				0.752821	0.174359	0.0728205	0			3.13232	0.300703
	0.087	Well E3	1.62357	2.52928	2.60166	0.999966	1.75906		0.648	0.146	0.078	0.066			1.69028	0.147054
	0.073	Well E4	4.35878	4.68624	4.5499	5.09603			0.347347	0.32032	0.192192	0.14014			4.60372	0.336072
																3.15218	Boltzmann average bonding
	SR10221		C0	C1	C2	C3	C4	C5	C0	C1	C2	C3	C4	C5	weighted-avg bonding	contribution of bonding from this well based on bltz-dist population of well
	0.576876	Well E0	1.63713	1.55558	1.63221				0.559063	0.348269	0.092668	0	0	0	1.60827	0.927774
	0.323614	Well E1	1.11145	1.69593					0.920916	0.0790843	0	0	0	0	1.15767	0.37464
	0.0995094	Well E2	1.23133	1.55487	1.71124	1.53139			0.304721	0.26824	0.223176	0.203863			1.48639	0.14791
																1.45032	Boltzmann average bonding
	Rosiglitazone		C0	C1	C2	C3	C4	C5	C0	C1	C2	C3	C4	C5	weighted-avg bonding	contribution of bonding from this well based on bltz-dist population of well
	1	Well E0	1.12692	1.40277	2.23399	1.54847	1.58271		0.334	0.191	0.173	0.159	0.143		1.50333	1.50333	Boltzmann average bonding
	T0070907-NCoR		C0	C1	C2	C3	C4	C5	C0	C1	C2	C3	C4	C5	weighted-avg bonding	contribution of bonding from this well based on bltz-dist population of well
	0.349025	Well E0	2.55607	2.44485	3.57771				0.428716	0.357937	0.213347	0	0	0	2.73423	0.954314
	0.194838	Well E1	2.70236	1.55405	1.74447	1.44335			0.313568	0.250251	0.229146	0.207035	0	0	1.93484	0.37698
	0.160103	Well E2	2.66533	2.18653					0.869407	0.130593	0	0	0	0	2.6028	0.416716
	0.158006	Well E3	2.19065	1.62853					0.837616	0.162384	0	0	0	0	2.09937	0.331714
	0.138027	Well E4	3.0057	2.27986	1.15102	1.89714	2.07952		0.302	0.205	0.199	0.17	0.124	0	2.18452	0.301524
																2.38125	Boltzmann average bonding
	GW9662-NCoR		C0	C1	C2	C3	C4	C5	C0	C1	C2	C3	C4	C5	weighted-avg bonding	contribution of bonding from this well based on bltz-dist population of well
	0.541326	Well E0	1.7812	2.09337					0.889849	0.110151	0	0	0	0	1.81559	0.982823
	0.387394	Well E1	1.27725	1.28087	0.930819				0.339056	0.339056	0.321888	0	0	0	1.16697	0.452076
	0.03564	Well E2	1.32558	1.36629	1.44571	1.65503			0.556701	0.179381	0.172165	0.0917526	0		1.38379	0.0493184
	0.03564	Well E3	1.4176	1.15758	1.83335	1.40385	1.15907		0.312	0.293	0.158	0.12	0.117		1.37521	0.0490124
																1.53323	Boltzmann average bonding
	Apo-NCoR		C0	C1	C2	C3	C4	C5	C0	C1	C2	C3	C4	C5	weighted-avg bonding	contribution of bonding from this well based on bltz-dist population of well
	0.286037	Well E0	3.04464	3.14933					0.904908	0.095092	0	0	0	0	3.05459	0.873728
	0.187481	Well E1	1.81422						1	0	0	0	0	0	1.81422	0.340132
	0.145505	Well E2	1.57908	2.41444	1.54132				0.446298	0.409802	0.1439	0	0	0	1.91598	0.278784
	0.14067	Well E3	1.92747	1.97638					0.89767	0.10233	0	0	0	0	1.93248	0.271841
	0.129273	Well E4	2.35822	2.44418					0.527495	0.472505	0	0	0	0	2.39884	0.310104
	0.111035	Well E5	2.14162	2.10859	2.20431				0.38149	0.369074	0.249436	0	0	0	2.14507	0.238177	Boltzmann average bonding
																2.31277
	SR10221-NCoR		C0	C1	C2	C3	C4	C5	C0	C1	C2	C3	C4	C5	weighted-avg bonding	contribution of bonding from this well based on bltz-dist population of well
	0.507101	Well E0	1.22655	1.3308	2.39729				0.5762	0.347599	0.0762004	0	0	0	1.352	0.685599
	0.361678	Well E1	2.01265	2.25673	1.17065				0.753005	0.169399	0.0775956	0	0	0	1.98866	0.719254
	0.131221	Well E2	0.917177	1.26824					0.584648	0.415352	0	0	0	0	1.06299	0.139487
																1.54434	Boltzmann average bonding

## Sheet: Supplementary Figure 3i
			The values in these columns are included as black dots in the figure.													The Boltzmann average is included as a magenta line in the figure
	Complex
	T0070907		helicity of a section of helix 3 near the charge clamp (318-326) in each individual cMD simulation started from a representative structure from the indicated cluster						proportion of all frames within 0.2 angstroms squared of bottom of the aMD energy landscape well that are in the indicated cluster
	Calculated proportion of population in the well based on energy of bottom of well (at 298K)		C0	C1	C2	C3	C4	C5	C0	C1	C2	C3	C4	C5	weighted-avg bonding	contribution of bonding from total well based on bltz-dist population of well
	0.465243	Well E0	0.800778	0.915556	0.993667	0.981778			0.374749	0.220441	0.209419	0.195391	0		0.90184	0.419575
	0.390264	Well E1	0.851222	0.917444	0.9958	0.753478	0.978444		0.371	0.206	0.147	0.139	0.137		0.88996	0.347319
	0.144493	Well E2	0.894667	0.965222	0.943333	0.991			0.370707	0.30404	0.180808	0.144444	0		0.938833	0.135655
																0.902549	Boltzmann average bonding
	GW9662		C0	C1	C2	C3	C4	C5	C0	C1	C2	C3	C4	C5	weighted-avg bonding	contribution of bonding from this well based on bltz-dist population of well
	0.535867	Well E0	0.976222	0.928					0.525263	0.474737	0	0			0.953329	0.510858
	0.464133	Well E1	0.978	0.871888					0.711917	0.288083	0	0			0.947431	0.439734
																0.950592	Boltzmann average bonding
	Apo-Active		C0	C1	C2	C3	C4	C5	C0	C1	C2	C3	C4	C5	weighted-avg bonding	contribution of bonding from this well based on bltz-dist population of well
	0.483	Well E0	0.668444	0.796556	0.904556	0.837556			0.301807	0.287991	0.22423	0.185972			0.789733	0.381441
	0.418	Well E1	0.830222	0.482778	0.474444	0.820889			0.45354	0.283186	0.141593	0.121681			0.68032	0.284374
	0.041	Well E2	0.900889	0.866889	0.836556				0.493915	0.333671	0.172414	0			0.878452	0.0360165
	0.033	Well E3	0.787444	0.800556	0.881778				0.769892	0.155914	0.0741935	0			0.796488	0.0262841
	0.025	Well E4	0.879667	0.931778	0.831778	0.918			0.375126	0.277048	0.182002	0.165824			0.891745	0.0222936
																0.750409	Boltzmann average bonding
	Apo-Inactive		C0	C1	C2	C3	C4	C5	C0	C1	C2	C3	C4	C5	weighted-avg bonding	contribution of bonding from this well based on bltz-dist population of well
	0.579	Well E0	0.991778	0.989556	0.517111	0.691333			0.465587	0.339069	0.120445	0.0748988			0.91135	0.527672
	0.164	Well E1	0.954	0.940667					0.899673	0.100327	0	0			0.952662	0.156237
	0.096	Well E2	0.791889	0.990667	0.792667				0.752821	0.174359	0.0728205	0			0.826604	0.079354
	0.087	Well E3	0.818	0.837556	0.825667	0.663556	0.779778		0.648	0.146	0.078	0.066			0.760544	0.0661673
	0.073	Well E4	0.882333	0.946111	0.898556	0.913333			0.347347	0.32032	0.192192	0.14014			0.910225	0.0664464
																0.895876	Boltzmann average bonding
	SR10221		C0	C1	C2	C3	C4	C5	C0	C1	C2	C3	C4	C5	weighted-avg bonding	contribution of bonding from this well based on bltz-dist population of well
	0.576876	Well E0	0.933222	0.921333	0.935556				0.559063	0.348269	0.092668	0	0	0	0.929298	0.53609
	0.323614	Well E1	0.957889	0.928444					0.920916	0.0790843	0	0	0	0	0.95556	0.309233
	0.0995094	Well E2	0.966	0.985667	0.956222	0.988889			0.304721	0.26824	0.223176	0.203863			0.973759	0.0968982
																0.942221	Boltzmann average bonding
	Rosiglitazone		C0	C1	C2	C3	C4	C5	C0	C1	C2	C3	C4	C5	weighted-avg bonding	contribution of bonding from this well based on bltz-dist population of well
	1	Well E0	0.969	0.92011	0.81	0.9008	0.899		0.334	0.191	0.173	0.159	0.143		0.911301	0.911301	Boltzmann average bonding
	T0070907-NCoR		C0	C1	C2	C3	C4	C5	C0	C1	C2	C3	C4	C5	weighted-avg bonding	contribution of bonding from this well based on bltz-dist population of well
	0.349025	Well E0	0.996444	0.868889	0.922667				0.428716	0.357937	0.213347	0	0	0	0.935047	0.326355
	0.194838	Well E1	0.996444	0.868889	0.922667				0.313568	0.250251	0.229146	0.207035	0	0	0.741319	0.144437
	0.160103	Well E2	0.925333	0.889333					0.869407	0.130593	0	0	0	0	0.920632	0.147396
	0.158006	Well E3	0.952333	0.941					0.837616	0.162384	0	0	0	0	0.950493	0.150184
	0.138027	Well E4	0.996555	0.932333	0.919444	0.865889	0.898		0.302	0.205	0.199	0.17	0.124	0	0.93361	0.128864
																0.897236	Boltzmann average bonding
	GW9662-NCoR		C0	C1	C2	C3	C4	C5	C0	C1	C2	C3	C4	C5	weighted-avg bonding	contribution of bonding from this well based on bltz-dist population of well
	0.541326	Well E0	0.995556	0.858111					0.889849	0.110151	0	0	0	0	0.980416	0.530724
	0.387394	Well E1	0.925111	0.912667	0.909667				0.339056	0.339056	0.321888	0	0	0	0.915921	0.354823
	0.03564	Well E2	0.949889	0.917444	0.934889	0.921			0.556701	0.179381	0.172165	0.0917526	0		0.938836	0.0334601
	0.03564	Well E3	0.904667	0.886889	0.886	0.916333	0.921444		0.312	0.293	0.158	0.12	0.117		0.899871	0.0320714
																0.951078	Boltzmann average bonding
	Apo-NCoR		C0	C1	C2	C3	C4	C5	C0	C1	C2	C3	C4	C5	weighted-avg bonding	contribution of bonding from this well based on bltz-dist population of well
	0.286037	Well E0	0.835489	0.844411					0.904908	0.095092	0	0	0	0	0.836337	0.239224
	0.187481	Well E1	0.221067						1	0	0	0	0	0	0.221067	0.0414458
	0.145505	Well E2	0.221244	0.231222	0.254733				0.446298	0.409802	0.1439	0	0	0	0.230152	0.0334882
	0.14067	Well E3	0.917556	0.85422					0.89767	0.10233	0	0	0	0	0.911075	0.12816
	0.129273	Well E4	0.721778	0.813222					0.527495	0.472505	0	0	0	0	0.764986	0.0988918
	0.111035	Well E5	0.802111	0.678111	0.898222				0.38149	0.369074	0.249436	0	0	0	0.780319	0.0866426	Boltzmann average bonding
																0.627853
	SR10221-NCoR		C0	C1	C2	C3	C4	C5	C0	C1	C2	C3	C4	C5	weighted-avg bonding	contribution of bonding from this well based on bltz-dist population of well
	0.507101	Well E0	0.941289	0.967133	0.972289				0.5762	0.347599	0.0762004	0	0	0	0.952635	0.483082
	0.361678	Well E1	0.928167	0.900122	0.929889				0.753005	0.169399	0.0775956	0	0	0	0.92355	0.334027
	0.131221	Well E2	0.96355	0.878789					0.584648	0.415352	0	0	0	0	0.928344	0.121818
																0.938928	Boltzmann average bonding

[truncated: 11 more sheets: Supplementary Figure 4c, Supplementary Figure 6d, Supplementary Figure 6g, Supplementary Figure 7f, Sup Figure 8 (Apo vs T007), Sup Figure 8 (SR10221 vs T007), Supplementary Figure 11, Supplementary Figure 12, Supplementary Table 3, Supplementary Table 4, Supplementary Table 6]
